# Supplementary material for: Self-driving microscopy detects the onset of protein aggregation and enables intelligent Brillouin imaging
Source: Nat Commun. 2025 Jul 24;16:6699. doi: 10.1038/s41467-025-60912-0 (PMC12289965; doi:10.1038/s41467-025-60912-0)
Supplement: Supplementary file 4 — Source Data [file 41467_2025_60912_MOESM4_ESM.xlsx]

## Sheet: Fig. 3a,b
Fig. 3a			Fig. 3b
Timepoint	ViViT	VGG_LSTM	1	0.85
1	0.91	0.83	8	0.91
3	0.86	0.88
5	0.93	0.88
7	0.86	0.88
